# Supplementary material for: Antibody Light Chains: Key to Increased Monoclonal Antibody Yields in Expi293 Cells?
Source: Antibodies (Basel). 2022 May 18;11(2):37. doi: 10.3390/antib11020037 (PMC9149950; doi:10.3390/antib11020037)
Supplement: Supplementary file 1 [file antibodies-11-00037-s001.zip]

Archive with 1 entries (1 files):
- antibodies-1665581-supplementary.pdf
